# Supplementary material for: The First Molecular Identification of an Olive Collection Applying Standard Simple Sequence Repeats and Novel Expressed Sequence Tag Markers
Source: Front Plant Sci. 2017 Jul 19;8:1283. doi: 10.3389/fpls.2017.01283 (PMC5515915; doi:10.3389/fpls.2017.01283)
Supplement: Supplementary file 3 [file Table_1.XLSX]

## Sheet: OLEST RESULTS
Supplementary Table S1 Allele lengths at all OLEST and SSR loci for the 72 cultivars of the UNIPG collection.
COLLECTION NUMBER	CULTIVAR	OLEST1	OLEST1	OLEST7	OLEST7	OLEST9	OLEST9	OLEST12	OLEST12	OLEST14	OLEST14	OLEST16	OLEST16	OLEST20	OLEST20	OLEST22	OLEST22	OLEST23	OLEST23
PER001	ARBEQUINA	230	242	269	269	355	355	168	168	272	290	161	176	232	235	246	252	207	210
PER002	ASCOLANA TENERA	233	245	266	266	355	355	165	189	308	308	167	173	232	238	243	249	216	222
PER003	AZETEIRA	230	239	260	263	355	358	165	165	293	296	179	179	229	232	246	249	216	222
PER004	BELLA DI CERIGNOLA	233	245	260	272	355	355	186	189	296	302	179	185	232	238	246	252	216	222
PER005	CANINO	230	230	269	272	346	352	168	168	296	299	170	176	232	241	249	255	210	210
PER006	CAROLEA	245	248	266	272	352	352	168	189	296	308	173	173	232	238	246	252	216	216
PER007	CASALIVA	245	248	269	269	346	352	168	168	272	299	167	176	232	232	249	252	210	216
PER008	CIMA DI MOLA	242	248	272	275	352	352	186	189	296	296	161	176	232	238	249	255	207	210
PER009	CIPRESSINO	230	236	260	263	352	352	162	165	293	302	176	179	229	238	252	252	210	216
PER010	CORATINA	245	248	263	263	346	355	189	189	299	308	173	173	232	232	243	252	210	222
PER011	CORDOVIL DE CASTELO BLANCO	230	245	263	266	355	355	162	165	296	299	179	185	232	235	246	246	216	216
PER012	CORNICABRA	230	233	242	266	352	355	162	168	290	308	161	182	232	235	249	255	216	222
PER013	CORNIOLO	239	245	260	266	349	352	165	165	287	296	161	176	235	238	249	255	216	216
PER014	DOLCE D'ANDRIA	245	248	269	269	355	355	162	168	302	302	179	212	238	238	252	252	216	222
PER015	DRITTA DI LORETO	230	230	266	269	349	355	168	168	296	305	173	179	232	241	249	255	207	210
PER016	DRITTA DI MOSCUFO	230	230	266	269	352	355	165	165	293	302	179	179	229	238	249	255	207	210
PER017	FRANTOIO	245	248	269	269	346	352	168	168	272	299	167	176	232	232	249	252	210	216
PER018	FRANTOIO CORSINI	245	248	269	269	346	352	168	168	272	299	167	176	232	232	249	252	210	216
PER019	GENTILE DI CHIETI	248	248	281	281	349	349	165	165	290	296	167	176	232	235	249	252	207	210
PER020	GIARRAFFA	233	245	263	263	355	358	162	189	296	296	176	185	232	232	246	246	216	222
PER021	GORDAL SEVILLANA	230	242	266	266	352	355	162	189	290	308	173	182	232	232	243	246	216	222
PER022	GRAPPOLO	245	248	263	266	352	358	168	168	296	299	170	176	232	235	249	252	210	216
PER023	GROSSA DI SPAGNA	233	245	263	263	355	358	162	189	296	296	176	185	232	232	243	243	216	222
PER024	HOJIBLANCA	242	248	266	269	352	352	168	189	290	296	161	173	232	235	246	249	207	222
PER025	ITRANA	248	248	266	272	352	355	165	189	272	290	182	188	232	232	246	255	207	216
PER026	KALAMATA	230	233	263	269	355	358	165	189	296	308	182	182	232	232	243	249	207	222
PER027	KONSERVOLIA	248	248	266	272	352	352	162	168	290	290	173	209	238	241	246	252	207	210
PER028	KORONEIKI	230	230	266	266	352	355	165	165	272	287	161	176	235	238	249	249	210	216
PER029	LAURINA	239	245	266	269	355	355	168	168	296	305	164	179	232	241	249	255	207	210
PER030	LECCINO	245	245	263	269	346	358	168	189	296	299	176	176	232	232	249	249	210	210
PER031	LECCIO DEL CORNO	242	245	263	266	352	358	165	165	296	299	170	176	232	235	249	252	210	216
PER032	LECHIN DE SEVILLA	230	236	266	269	352	355	165	168	302	311	164	173	238	238	243	249	210	210
PER033	LUCIO	239	245	263	266	355	355	162	162	296	299	164	185	229	229	243	243	207	222
PER034	MADURAL	233	239	263	266	355	358	168	189	296	302	179	185	232	238	246	249	207	216
PER035	MANZANILLA DE SEVILLA	233	239	263	266	355	358	162	165	296	296	179	185	232	235	246	249	207	222
PER036	MANZANILLA PRIETA	233	239	263	266	355	358	168	189	290	296	164	191	232	238	246	246	207	216
PER037	MASTOIDIS	230	242	269	269	349	352	165	165	272	287	176	176	238	244	249	249	210	216
PER038	MAURINO	245	245	263	266	346	358	162	162	296	302	170	176	232	232	249	249	210	216
PER039	MIGNOLA	242	248	272	275	352	352	186	189	296	296	161	176	232	238	249	255	207	210
PER040	MORAIOLO	239	245	260	266	349	352	165	165	287	296	161	176	235	238	249	255	216	216
PER041	MORAIOLO CORSINI	239	245	260	266	349	352	165	165	287	296	161	176	235	238	249	255	216	216
PER042	MORELLONA DI GRECIA	233	239	263	266	358	358	168	168	296	296	173	188	232	238	246	249	216	222
PER043	MORESCA	233	236	263	266	355	355	162	165	302	302	185	212	232	232	246	249	207	216
PER044	NEGRERA	245	248	263	266	352	352	165	168	296	296	173	173	238	238	249	252	216	222
PER045	NEGRINHA	230	239	260	263	355	358	165	165	293	296	179	179	229	232	246	249	216	222
PER046	NOCELLARA DEL BELICE	230	245	266	266	355	358	162	168	272	311	176	182	235	235	243	255	216	222
PER047	NOCELLARA MESSINESE	242	245	263	266	352	355	162	165	302	302	173	185	232	232	246	249	207	222
PER048	NOSTRALE DI RIGALI	245	245	263	266	352	358	162	168	293	293	176	176	232	238	246	249	216	216
PER049	OGLIAROLA DI BITONTO	245	248	269	269	346	352	168	168	272	299	167	176	232	232	249	252	210	216
PER050	OGLIAROLA SALENTINA	242	248	272	275	352	352	186	189	296	296	161	176	232	238	249	255	207	210
PER051	OLIVAGO	239	239	260	266	346	355	168	168	299	299	173	179	238	241	249	249	207	210
PER052	OLIVONE	230	239	263	266	352	355	162	165	296	296	170	179	232	232	252	255	207	216
PER053	ORBETANA	233	242	260	263	355	358	162	168	296	296	173	176	232	235	246	249	216	222
PER054	PASOLA DI ANDRIA	245	245	266	266	346	352	165	165	296	302	170	176	232	232	249	252	210	216
PER055	PASSALUNARA	233	236	263	266	352	358	162	186	302	305	185	215	232	232	246	249	216	216
PER056	PICHOLINE DE LANGUEDOC	236	245	266	269	352	352	165	183	272	272	182	182	229	232	243	252	210	210
PER057	PICHOLINE MAROCAINE	230	233	266	266	355	358	168	189	296	299	173	176	235	238	243	249	207	216
PER058	PICUAL	239	245	263	266	355	355	162	168	290	296	161	185	232	235	243	249	207	222
PER059	POCCIOLO	239	242	260	266	349	352	165	165	296	296	170	176	235	238	237	252	207	210
PER060	RAJA SABINA	245	248	269	269	346	352	168	168	272	299	167	176	232	232	249	252	210	216
PER061	RAZZA	245	248	269	269	346	352	168	168	272	299	167	176	232	232	249	252	210	216
PER062	RAZZOLA	245	248	269	269	346	352	168	168	272	299	167	176	232	232	249	252	210	216
PER063	ROSCIOLA DEL LAZIO	230	239	260	266	349	355	165	165	296	296	161	176	235	238	249	252	210	216
PER064	SAN FELICE	230	230	266	269	352	355	165	165	293	302	179	179	229	238	249	255	207	210
PER065	SANTA CATERINA	233	245	263	263	355	358	162	189	296	302	173	182	232	232	243	246	216	222
PER066	SANTAGATESE	236	242	266	266	355	355	165	177	296	302	173	197	232	238	252	252	204	216
PER067	SOURANI	233	242	263	266	355	358	177	177	296	296	179	179	232	238	246	252	216	222
PER068	TAGGIASCA	245	248	269	269	346	352	168	168	272	299	167	176	232	232	249	252	210	216
PER069	TANCHE	245	245	263	266	355	358	165	189	296	296	179	185	232	232	243	255	207	216
PER070	TENDELLONE	230	239	263	269	352	355	162	165	284	290	167	176	232	232	252	255	210	219
PER071	UOVO DI PICCIONE	233	242	263	266	355	355	162	165	296	296	167	182	232	232	246	252	216	216
PER072	VERDALE	230	233	266	269	352	355	162	168	272	287	176	182	238	244	243	255	207	222

## Sheet: SSR RESULTS
COLLECTION NUMBER	CULTIVAR	DCA3	DCA3	DCA5	DCA5	DCA9	DCA9	DCA16	DCA16	DCA18	DCA18	EMO90	EMO90	GAPU71B	GAPU71B	GAPU101	GAPU101	GAPU103A	GAPU103A	UDO-43	UDO-43
PER001	ARBEQUINA	231	243	202	206	184	206	124	146	169	179	188	194	124	144	183	207	150	160	176	176
PER002	ASCOLANA TENERA	229	249	206	208	194	206	152	154	173	177	188	190	124	144	199	201	136	174	176	210
PER003	AZETEIRA	237	251	202	202	160	182	122	124	169	173	184	186	118	128	197	217	134	134	172	212
PER004	BELLA DI CERIGNOLA	249	253	206	208	162	182	168	168	171	177	188	194	122	124	183	201	174	180	174	176
PER005	CANINO	239	239	202	206	172	184	150	150	167	179	190	190	128	144	183	199	160	174	176	186
PER006	CAROLEA	231	253	194	206	162	198	126	154	179	181	188	198	122	130	193	219	136	174	174	176
PER007	CASALIVA	237	243	198	206	182	206	150	150	177	179	188	194	124	144	183	199	162	174	176	214
PER008	CIMA DI MOLA	243	253	198	206	172	172	146	150	159	173	194	194	124	144	183	199	160	176	176	176
PER009	CIPRESSINO	241	243	202	206	162	186	150	166	171	177	194	198	124	130	193	207	150	160	208	212
PER010	CORATINA	239	243	198	206	182	194	150	174	177	181	188	194	124	144	199	219	136	162	176	198
PER011	CORDOVIL DE CASTELO BLANCO	245	253	206	206	162	184	154	176	173	181	188	188	122	124	193	219	136	136	172	212
PER012	CORNICABRA	239	249	206	206	184	194	124	126	173	181	188	188	124	144	193	201	186	186	174	212
PER013	CORNIOLO	231	243	206	206	184	206	150	150	179	185	188	194	124	130	193	207	150	150	176	216
PER014	DOLCE D'ANDRIA	243	243	198	206	182	194	150	150	173	179	188	198	124	144	199	199	160	162	210	210
PER015	DRITTA DI LORETO	243	253	194	206	162	162	124	124	179	179	188	188	144	144	193	199	160	196	176	176
PER016	DRITTA DI MOSCUFO	239	239	194	206	172	194	124	172	175	179	186	190	124	130	193	199	150	174	172	176
PER017	FRANTOIO	237	243	198	206	182	206	150	150	177	179	188	194	124	144	183	199	162	174	176	214
PER018	FRANTOIO CORSINI	237	243	198	206	182	206	150	150	177	179	188	194	124	144	183	199	162	174	176	214
PER019	GENTILE DI CHIETI	231	243	194	212	172	172	150	154	175	177	186	190	124	130	191	199	158	174	176	214
PER020	GIARRAFFA	249	253	206	206	162	194	176	176	177	185	188	188	122	144	201	201	150	150	176	176
PER021	GORDAL SEVILLANA	249	253	204	206	162	194	126	174	177	181	188	188	122	144	201	219	136	186	174	212
PER022	GRAPPOLO	237	253	206	206	182	206	146	156	177	179	188	194	124	144	199	201	174	190	170	214
PER023	GROSSA DI SPAGNA	237	253	206	206	182	184	146	156	177	179	188	188	124	144	183	201	174	174	176	176
PER024	HOJIBLANCA	239	249	204	206	194	206	126	154	173	181	188	190	124	144	199	201	150	190	208	216
PER025	ITRANA	237	247	196	204	182	194	126	126	173	181	188	188	126	144	183	201	162	188	174	176
PER026	KALAMATA	231	253	206	206	166	194	124	126	185	187	188	198	122	128	193	201	162	186	208	212
PER027	KONSERVOLIA	231	253	206	206	172	198	124	174	171	185	188	190	122	128	199	201	174	186	174	176
PER028	KORONEIKI	239	239	194	194	182	206	146	150	173	175	188	194	124	130	193	207	150	160	172	214
PER029	LAURINA	243	243	198	206	172	172	144	150	173	173	194	194	124	130	199	199	160	196	176	176
PER030	LECCINO	243	253	198	206	162	206	150	174	177	177	188	194	124	144	199	201	174	186	210	214
PER031	LECCIO DEL CORNO	237	253	198	206	182	206	146	156	177	177	188	194	124	144	199	199	186	192	172	214
PER032	LECHIN DE SEVILLA	245	249	202	206	162	206	126	146	169	177	188	188	124	144	193	219	136	158	174	178
PER033	LUCIO	239	253	206	206	184	194	154	178	173	177	188	188	122	124	193	201	188	188	208	216
PER034	MADURAL	245	253	206	206	162	206	154	176	173	177	188	188	130	144	193	201	188	188	208	218
PER035	MANZANILLA DE SEVILLA	237	251	202	202	160	182	124	152	169	173	182	184	118	128	191	217	134	148	172	212
PER036	MANZANILLA PRIETA	245	253	204	206	162	206	154	174	173	181	188	190	124	144	199	219	136	150	210	214
PER037	MASTOIDIS	231	243	194	206	182	206	124	146	163	171	188	190	130	144	193	207	150	160	176	186
PER038	MAURINO	237	253	206	206	206	206	150	172	177	177	188	188	144	144	185	191	162	186	174	212
PER039	MIGNOLA	243	253	198	206	172	172	146	150	159	173	194	194	124	144	183	199	160	176	176	176
PER040	MORAIOLO	231	243	206	206	184	206	150	150	179	185	188	194	124	130	193	207	150	150	176	216
PER041	MORAIOLO CORSINI	231	243	206	206	184	206	150	150	179	185	188	194	124	130	193	207	150	150	176	216
PER042	MORELLONA DI GRECIA	245	249	206	206	184	184	156	174	173	177	188	188	122	130	193	219	134	134	210	212
PER043	MORESCA	245	249	206	206	186	194	150	176	173	181	186	188	122	144	191	201	160	182	174	174
PER044	NEGRERA	237	251	206	214	192	194	178	178	171	179	186	186	118	124	185	201	150	150	174	174
PER045	NEGRINHA	237	251	202	202	160	182	122	124	169	173	184	186	118	128	197	217	134	134	172	212
PER046	NOCELLARA DEL BELICE	243	249	206	206	162	172	150	176	173	177	188	194	124	144	199	207	150	150	172	210
PER047	NOCELLARA MESSINESE	243	253	206	208	162	172	150	176	179	183	188	194	124	144	199	201	176	188	174	214
PER048	NOSTRALE DI RIGALI	243	253	194	206	162	172	126	150	173	185	188	194	122	130	199	201	174	186	174	214
PER049	OGLIAROLA DI BITONTO	237	243	198	206	182	206	150	150	177	179	188	194	124	144	183	199	162	174	176	214
PER050	OGLIAROLA SALENTINA	243	253	198	206	172	172	146	150	159	173	194	194	124	144	183	199	160	176	176	176
PER051	OLIVAGO	237	237	202	206	172	196	146	146	175	177	188	188	124	130	185	193	164	164	172	176
PER052	OLIVONE	243	243	198	206	176	194	128	150	175	185	188	188	124	128	193	201	160	186	182	182
PER053	ORBETANA	243	253	194	206	162	184	126	150	173	185	188	188	124	144	193	201	190	190	174	176
PER054	PASOLA DI ANDRIA	237	243	206	206	162	182	126	156	179	179	194	194	124	144	199	207	150	176	210	214
PER055	PASSALUNARA	243	253	200	206	186	194	150	174	171	177	186	188	122	128	191	201	174	186	174	214
PER056	PICHOLINE DE LANGUEDOC	231	253	202	206	194	194	146	174	171	181	184	186	144	144	201	207	150	192	208	210
PER057	PICHOLINE MAROCAINE	239	253	206	206	194	206	154	174	173	181	188	190	122	130	199	219	136	150	174	212
PER058	PICUAL	239	249	206	206	184	192	126	154	171	177	188	188	122	130	193	219	136	136	208	212
PER059	POCCIOLO	239	253	206	206	164	184	122	124	173	177	188	190	122	130	199	217	134	134	174	212
PER060	RAJA SABINA	237	243	198	206	182	206	150	150	177	179	188	194	124	144	183	199	162	174	176	214
PER061	RAZZA	237	243	198	206	182	206	150	150	177	179	188	194	124	144	183	199	162	174	176	214
PER062	RAZZOLA	237	243	198	206	182	206	150	150	177	179	188	194	124	144	183	199	162	174	176	214
PER063	ROSCIOLA DEL LAZIO	231	243	194	206	186	206	124	154	173	185	186	194	124	130	191	207	174	174	186	210
PER064	SAN FELICE	239	239	194	206	172	194	124	172	175	179	186	190	124	130	193	199	150	174	172	176
PER065	SANTA CATERINA	249	253	206	206	162	194	126	174	177	187	188	188	122	144	193	201	136	172	172	176
PER066	SANTAGATESE	231	245	206	208	194	204	156	156	171	177	186	198	122	124	191	193	150	160	172	176
PER067	SOURANI	237	245	206	210	194	194	126	156	177	183	186	202	128	128	191	207	142	150	172	214
PER068	TAGGIASCA	237	243	198	206	182	206	150	150	177	179	188	194	124	144	183	199	162	174	176	214
PER069	TANCHE	239	249	198	206	180	194	126	162	171	181	188	188	122	128	199	201	162	190	208	214
PER070	TENDELLONE	241	247	206	206	192	204	150	154	171	179	186	194	122	124	199	199	150	186	176	176
PER071	UOVO DI PICCIONE	243	249	206	208	172	194	126	150	177	177	186	188	128	144	191	219	136	174	172	176
PER072	VERDALE	239	253	194	206	162	172	126	126	179	181	188	194	130	144	207	219	136	150	174	212
